# Supplementary material for: Complexity of Nurse Practitioners’ Role in Facilitating a Dignified Death for Long-Term Care Home Residents during the COVID-19 Pandemic
Source: J Pers Med. 2021 May 19;11(5):433. doi: 10.3390/jpm11050433 (PMC8161387; doi:10.3390/jpm11050433)
Supplement: Supplementary file 1 [file jpm-11-00433-s001.zip]

Archive with 1 entries (1 files):
- jpm-1223282-supplementary.pdf
